# Supplementary material for: Thioterpenoids as Potential Antithrombotic Drugs: Molecular Docking, Antiaggregant, Anticoagulant and Antioxidant Activities
Source: Biomolecules. 2022 Oct 30;12(11):1599. doi: 10.3390/biom12111599 (PMC9687754; doi:10.3390/biom12111599)
Supplement: Supplementary file 1 [file biomolecules-12-01599-s001.zip]

Archive with 1 entries (1 files):
- biomolecules-1961234-supplementary.pdf
